# Supplementary material for: When and for Whom Does Intensive Care Unit Admission Change the Prognosis in Oncology?—A Scoping Review
Source: Cancers (Basel). 2025 Nov 12;17(22):3636. doi: 10.3390/cancers17223636 (PMC12650642; doi:10.3390/cancers17223636)
Supplement: Supplementary file 1 [file cancers-17-03636-s001.zip]

Archive with 1 entries (1 files):
- cancers-3969627-supplementary.pdf
